# Supplementary material for: Multitasking Pharmacophores Support Cabotegravir-Based Long-Acting HIV Pre-Exposure Prophylaxis (PrEP)
Source: Molecules. 2024 Jan 11;29(2):376. doi: 10.3390/molecules29020376 (PMC10819392; doi:10.3390/molecules29020376)
Supplement: Supplementary file 1 [file molecules-29-00376-s001.zip]

Archive with 1 entries (1 files):
- molecules-2812068-supplementary.pdf
